# Supplementary material for: ﻿Taxonomic study of a novel terrestrial alga, Spongiosarcinopsisqinghaiensis sp. nov. (Protosiphonaceae, Chlorophyta), from the Qinghai-Tibet Plateau
Source: PhytoKeys. 2022 Aug 11;204:83–95. doi: 10.3897/phytokeys.204.84886 (PMC9848930; doi:10.3897/phytokeys.204.84886)
Supplement: XML Treatment for Spongiosarcinopsis qinghaiensis [file phytokeys.204.84886-treatment1.xml]

<!DOCTYPE tp:taxon-treatment
  PUBLIC "-//TaxonX//DTD Taxonomic Treatment Publishing DTD v0 20100105//EN" "tax-treatment-NSO.dtd">
<tp:taxon-treatment xmlns:tp="http://www.plazi.org/taxpub"><tp:treatment-meta><kwd-group><label>Taxon classification</label><kwd>
              <named-content content-type="kingdom">Plantae</named-content>
            </kwd><kwd>
              <named-content content-type="order">Chlamydomonadales</named-content>
            </kwd><kwd>
              <named-content content-type="family">Protosiphonaceae</named-content>
            </kwd></kwd-group><mixed-citation publication-type="journal"><person-group><name><surname>Yan</surname><given-names>Qiufeng</given-names></name><name><surname>Zhu</surname><given-names>Huan</given-names></name><name><surname>Fang</surname><given-names>Jiao</given-names></name><name><surname>Liu</surname><given-names>Benwen</given-names></name><name><surname>Liu</surname><given-names>Guoxiang</given-names></name></person-group><article-title>﻿Taxonomic study of a novel terrestrial alga, <italic><tp:taxon-name><tp:taxon-name-part taxon-name-part-type="genus" reg="Spongiosarcinopsis">Spongiosarcinopsis</tp:taxon-name-part><tp:taxon-name-part taxon-name-part-type="species" reg="qinghaiensis">qinghaiensis</tp:taxon-name-part></tp:taxon-name></italic> sp. nov. (<tp:taxon-name><tp:taxon-name-part taxon-name-part-type="family">Protosiphonaceae</tp:taxon-name-part></tp:taxon-name>, <tp:taxon-name><tp:taxon-name-part taxon-name-part-type="phylum">Chlorophyta</tp:taxon-name-part></tp:taxon-name>), from the Qinghai-Tibet Plateau</article-title><source>PhytoKeys</source><day>11</day><month>08</month><year>2022</year><volume>204</volume><fpage>83</fpage><lpage>95</lpage><pub-id pub-id-type="doi">10.3897/phytokeys.204.84886</pub-id></mixed-citation></tp:treatment-meta><tp:nomenclature><label>﻿</label><tp:taxon-name>
            <object-id xmlns:xlink="http://www.w3.org/1999/xlink" content-type="arpha" xlink:type="simple">F224EC3C-5E2A-56E8-A6E1-C292EAA59EA2</object-id>
            <tp:taxon-name-part taxon-name-part-type="genus" reg="Spongiosarcinopsis">Spongiosarcinopsis</tp:taxon-name-part>
            <tp:taxon-name-part taxon-name-part-type="species" reg="qinghaiensis">qinghaiensis</tp:taxon-name-part>
          </tp:taxon-name><tp:taxon-authority>Q. YAN &amp; G. LIU</tp:taxon-authority><tp:taxon-status xmlns:xlink="http://www.w3.org/1999/xlink" xlink:type="simple">sp. nov.</tp:taxon-status></tp:nomenclature><tp:treatment-sec sec-type="description" id="SECID0E4LAC"><title>Description.</title><p>Found on the soil surface around brackish lakes. Unicellular, spherical (Figs <xref ref-type="fig" rid="F1">1</xref>, <xref ref-type="fig" rid="F1">2</xref>), and cell diameter of 6–15 μm. Mature cells often divide into two cells by means of diads (Fig. <xref ref-type="fig" rid="F1">3</xref>). Cells contain one net-like chloroplast (Fig. <xref ref-type="fig" rid="F1">6</xref>), lateral, almost filling the entire cell at maturity (Figs <xref ref-type="fig" rid="F1">2</xref>, <xref ref-type="fig" rid="F2">8</xref>), one nucleus, and one pyrenoid covered by starch envelope, although not obvious (Figs <xref ref-type="fig" rid="F2">7</xref>, <xref ref-type="fig" rid="F2">8</xref>).</p><fig id="F1" position="float" orientation="portrait"><object-id xmlns:xlink="http://www.w3.org/1999/xlink" content-type="doi" xlink:type="simple">10.3897/phytokeys.204.84886.figures1-6</object-id><object-id xmlns:xlink="http://www.w3.org/1999/xlink" content-type="arpha" xlink:type="simple">FC0FA5AC-7FEE-5D2E-B976-D6EF1910C9D2</object-id><label>Figures 1–6.</label><caption><p>Culture sample morphology of <italic><tp:taxon-name><tp:taxon-name-part taxon-name-part-type="genus" reg="Spongiosarcinopsis">Spongiosarcinopsis</tp:taxon-name-part><tp:taxon-name-part taxon-name-part-type="species" reg="qinghaiensis">qinghaiensis</tp:taxon-name-part></tp:taxon-name></italic> sp. nov.: <bold>1</bold> the normal growth state of the algal strain, young cells have a larger protein nucleus <bold>2</bold> mature vegetative cells <bold>3</bold> vegetative cells reproduce through diads <bold>4</bold> aplanosporangia containing aplanospores covered by thin cell walls <bold>5</bold> aplanospores released from aplanosporangia <bold>6</bold> net-like chloroplast under fluorescence. Scale bar: 10 μm (<bold>1–4</bold>); 5 μm (<bold>5–6</bold>).</p></caption><graphic xmlns:xlink="http://www.w3.org/1999/xlink" xlink:href="phytokeys-204-083_article-84886__-g001.jpg" position="float" orientation="portrait" xlink:type="simple" id="oo_726378.jpg"><uri content-type="original_file" xlink:type="simple">https://binary.pensoft.net/fig/726378</uri></graphic></fig><p>The vegetative cell wall is rough and there is an unidentified gelatinous layer outside the cell wall (Fig. <xref ref-type="fig" rid="F2">9</xref>). The pyrenoid is covered with a segmented starch envelope and penetrated by straight thylakoids (Fig. <xref ref-type="fig" rid="F2">10</xref>).</p><fig id="F2" position="float" orientation="portrait"><object-id xmlns:xlink="http://www.w3.org/1999/xlink" content-type="doi" xlink:type="simple">10.3897/phytokeys.204.84886.figures7-10</object-id><object-id xmlns:xlink="http://www.w3.org/1999/xlink" content-type="arpha" xlink:type="simple">9D5CBE92-28D4-5426-A174-B589ADF5BAC2</object-id><label>Figures 7–10.</label><caption><p>TEM images of <italic><tp:taxon-name><tp:taxon-name-part taxon-name-part-type="genus" reg="Spongiosarcinopsis">Spongiosarcinopsis</tp:taxon-name-part><tp:taxon-name-part taxon-name-part-type="species" reg="qinghaiensis">qinghaiensis</tp:taxon-name-part></tp:taxon-name></italic> sp. nov.: <bold>7</bold> cells contain one nucleus, one chloroplast, one pyrenoid covered by starch envelope <bold>8</bold> the starch envelope covering the pyrenoid is not obvious <bold>9</bold> unidentified gelatinous layer outside the cell wall <bold>10</bold> the pyrenoid is covered by segmented starch envelope and penetrated by straight thylakoids. C = chloroplast, N = nucleus, P = pyrenoid, SE = starch envelope of the pyrenoid, W = cell wall. Arrows indicate thylakoids penetrating into the pyrenoid matrix. Scale bar: 1 μm (<bold>7, 8, 10</bold>); 500 nm (<bold>9</bold>).</p></caption><graphic xmlns:xlink="http://www.w3.org/1999/xlink" xlink:href="phytokeys-204-083_article-84886__-g002.jpg" position="float" orientation="portrait" xlink:type="simple" id="oo_726379.jpg"><uri content-type="original_file" xlink:type="simple">https://binary.pensoft.net/fig/726379</uri></graphic></fig><p>Asexual reproduction is achieved through diads or release of aplanospores (Figs <xref ref-type="fig" rid="F1">3–5</xref>). Aplanosporangia contain eight to 16 spherical aplanospores, and the release process can be observed (Figs <xref ref-type="fig" rid="F1">4</xref>, <xref ref-type="fig" rid="F1">5</xref>). No sexual reproduction was observed.</p></tp:treatment-sec><tp:treatment-sec sec-type="etymology" id="SECID0EIAAE"><title>Etymology.</title><p>The species epithet refers to the Holotype locality (Qinghai Province).</p></tp:treatment-sec><tp:treatment-sec sec-type="type locality" id="SECID0ENAAE"><title>Type locality.</title><p>Qinghai Lake National Nature Reserve (<named-content xmlns:xlink="http://www.w3.org/1999/xlink" content-type="dwc:verbatimCoordinates" xlink:type="simple"><named-content content-type="geo-json" specific-use="{&#34;type&#34;:&#34;Point&#34;,&#34;coordinates&#34;:[100.733333,37.033333]}" id="NCID0EWAAE" xlink:type="simple">37°02'N, 100°44'E</named-content></named-content>), Qinghai Province, China; on soil surface.</p></tp:treatment-sec><tp:treatment-sec sec-type="Iconotype" id="SECID0E2AAE"><title>Iconotype.</title><p>Fig. <xref ref-type="fig" rid="F1">2</xref>.</p></tp:treatment-sec><tp:treatment-sec sec-type="Holotype" id="SECID0EFBAE"><title>Holotype.</title><p>QH2015 (HBI), collected by Qiu–Feng Yan and Huan Zhu, 22 September 2020; deposited in the Freshwater Algal Herbarium (HBI), Institute of Hydrobiology, Chinese Academy of Sciences, Wuhan, Hubei Province, China.</p></tp:treatment-sec><tp:treatment-sec sec-type="distribution" id="SECID0EKBAE"><title>Distribution.</title><p>At present, the algal isolate is only found in China. It grows on loose and moist soil surfaces around brackish lakes.</p></tp:treatment-sec><tp:treatment-sec sec-type="Authentic culture" id="SECID0EPBAE"><title>Authentic culture.</title><p>Culture strain FACHB-3451 is deposited in the Freshwater <tp:taxon-name><tp:taxon-name-part taxon-name-part-type="above-genus">Algae</tp:taxon-name-part></tp:taxon-name> Specimen Station, Institute of Hydrobiology, Chinese Academy of Sciences (<ext-link xmlns:xlink="http://www.w3.org/1999/xlink" xlink:type="simple" ext-link-type="uri" xlink:href="http://algae.ihb.ac.cn/">http://algae.ihb.ac.cn/</ext-link>).</p><p>Therefore, <italic><tp:taxon-name><tp:taxon-name-part taxon-name-part-type="genus" reg="Spongiosarcinopsis">Spongiosarcinopsis</tp:taxon-name-part><tp:taxon-name-part taxon-name-part-type="species" reg="qinghaiensis">qinghaiensis</tp:taxon-name-part></tp:taxon-name></italic> was found to be different from <italic><tp:taxon-name><tp:taxon-name-part taxon-name-part-type="genus" reg="Spongiosarcinopsis">Spongiosarcinopsis</tp:taxon-name-part><tp:taxon-name-part taxon-name-part-type="species" reg="terrestris">terrestris</tp:taxon-name-part></tp:taxon-name></italic>, with respect to young cell shape, habitat, size of vegetative cells, and number of pyrenoids. Registration. <ext-link xmlns:xlink="http://www.w3.org/1999/xlink" xlink:type="simple" ext-link-type="uri" xlink:href="http://phycobank.org/103211">http://phycobank.org/103211</ext-link>.</p><sec sec-type="﻿Phylogenetic analyses" id="SECID0E3CAE"><title>﻿Phylogenetic analyses</title><p>The 18S <abbrev xmlns:xlink="http://www.w3.org/1999/xlink" xlink:title="ribosomal DNA" id="ABBRID0ECDAE" xlink:type="simple">rDNA</abbrev> alignment applied 45 sequences (including 15 <tp:taxon-name><tp:taxon-name-part taxon-name-part-type="family">Protosiphonaceae</tp:taxon-name-part></tp:taxon-name> sequences), which consisted of 1686 sites, out of which 300 (17.8%) and 208 (12.3%) were variable and parsimony-informative sites, respectively. Nineteen <abbrev xmlns:xlink="http://www.w3.org/1999/xlink" xlink:title="internal transcribed spacer" id="ABBRID0ELDAE" xlink:type="simple">ITS</abbrev> sequences were used for alignment and 546 sites, out of which 327 (59.9%) and 232 (42.5%) were variable and parsimony-informative sites, respectively. Table <xref ref-type="table" rid="T1">1</xref> presents detailed information about the alignment and nucleotide substitution in 18S <abbrev xmlns:xlink="http://www.w3.org/1999/xlink" xlink:title="ribosomal DNA" id="ABBRID0ETDAE" xlink:type="simple">rDNA</abbrev> and <abbrev xmlns:xlink="http://www.w3.org/1999/xlink" xlink:title="internal transcribed spacer" id="ABBRID0EXDAE" xlink:type="simple">ITS</abbrev> concatenated phylogenies for molecular phylogenetic analysis.</p><table-wrap id="T1" position="float" orientation="portrait"><label>Table 1.</label><caption><p>Detailed information of alignment and nucleotide substitution in 18S and <italic>tuf</italic>A concatenated phylogenetic for ML analysis.</p></caption><table id="TID0ERJAG" rules="all"><tbody><tr><th rowspan="1" colspan="1">Dataset</th><th rowspan="1" colspan="1">18S</th><th rowspan="1" colspan="1">
                      <abbrev xmlns:xlink="http://www.w3.org/1999/xlink" xlink:title="internal transcribed spacer" id="ABBRID0EVEAE" xlink:type="simple">ITS</abbrev>
                    </th></tr><tr><td rowspan="1" colspan="1">Alignment length</td><td rowspan="1" colspan="1">1686</td><td rowspan="1" colspan="1">546</td></tr><tr><td rowspan="1" colspan="1">Number of sequences</td><td rowspan="1" colspan="1">45</td><td rowspan="1" colspan="1">19</td></tr><tr><td rowspan="1" colspan="1">Parsimony-informative sites</td><td rowspan="1" colspan="1">208</td><td rowspan="1" colspan="1">232</td></tr><tr><td rowspan="1" colspan="1">Invariant sites</td><td rowspan="1" colspan="1">1386</td><td rowspan="1" colspan="1">219</td></tr><tr><td rowspan="1" colspan="1">Best-fit model</td><td rowspan="1" colspan="1">K2+G+I</td><td rowspan="1" colspan="1">K2+G</td></tr><tr><td rowspan="1" colspan="1">Base frequency (A/C/G/T)</td><td rowspan="1" colspan="1">0.25/0.21/0.28/0.26</td><td rowspan="1" colspan="1">0.25/0.26/0.24/0.25</td></tr><tr><td rowspan="1" colspan="1">Saturation test (<italic>Iss/Iss.</italic>c)</td><td rowspan="1" colspan="1">0.056&lt;0.836</td><td rowspan="1" colspan="1">0.397&lt;0.721</td></tr></tbody></table></table-wrap><p>The phylogenetic tree was constructed using the Bayesian approach based on 18S <abbrev xmlns:xlink="http://www.w3.org/1999/xlink" xlink:title="ribosomal DNA" id="ABBRID0EEHAE" xlink:type="simple">rDNA</abbrev> and <abbrev xmlns:xlink="http://www.w3.org/1999/xlink" xlink:title="internal transcribed spacer" id="ABBRID0EIHAE" xlink:type="simple">ITS</abbrev> alignments (Figs <xref ref-type="fig" rid="F3">11</xref>, <xref ref-type="fig" rid="F4">12</xref>), with the Bayesian posterior probabilities and ML bootstrap support reported. The topology of our 18S <abbrev xmlns:xlink="http://www.w3.org/1999/xlink" xlink:title="ribosomal DNA" id="ABBRID0EUHAE" xlink:type="simple">rDNA</abbrev> phylogeny (Fig. <xref ref-type="fig" rid="F3">11</xref>) is essentially consistent with that reported in previous studies (<xref ref-type="bibr" rid="B35">Temraleeva et al. 2017</xref>). The tree based on 18S <abbrev xmlns:xlink="http://www.w3.org/1999/xlink" xlink:title="ribosomal DNA" id="ABBRID0EAIAE" xlink:type="simple">rDNA</abbrev> showed a strong <italic><tp:taxon-name><tp:taxon-name-part taxon-name-part-type="genus" reg="Spongiosarcinopsis">Spongiosarcinopsis</tp:taxon-name-part></tp:taxon-name></italic> clade, comprising the algal strains isolated in the present study; hence, the algal isolates were classified into the genus <italic><tp:taxon-name><tp:taxon-name-part taxon-name-part-type="genus" reg="Spongiosarcinopsis">Spongiosarcinopsis</tp:taxon-name-part></tp:taxon-name></italic> (Fig. <xref ref-type="fig" rid="F3">11</xref>). The tree based on <abbrev xmlns:xlink="http://www.w3.org/1999/xlink" xlink:title="internal transcribed spacer" id="ABBRID0EWIAE" xlink:type="simple">ITS</abbrev> sequences prsesented the interspecific relationships within the genus <italic><tp:taxon-name><tp:taxon-name-part taxon-name-part-type="genus" reg="Spongiosarcinopsis">Spongiosarcinopsis</tp:taxon-name-part></tp:taxon-name></italic>, and the algal strain isolated in the present study formed a distinct branch separate from <italic><tp:taxon-name><tp:taxon-name-part taxon-name-part-type="genus" reg="Spongiosarcinopsis">Spongiosarcinopsis</tp:taxon-name-part><tp:taxon-name-part taxon-name-part-type="species" reg="terrestris">terrestris</tp:taxon-name-part></tp:taxon-name></italic> (Fig. <xref ref-type="fig" rid="F4">12</xref>).</p><fig id="F3" position="float" orientation="portrait"><object-id xmlns:xlink="http://www.w3.org/1999/xlink" content-type="doi" xlink:type="simple">10.3897/phytokeys.204.84886.figure11</object-id><object-id xmlns:xlink="http://www.w3.org/1999/xlink" content-type="arpha" xlink:type="simple">C5448CEC-9521-5359-AD88-9B1A0E026934</object-id><label>Figure 11.</label><caption><p>Phylogenetic tree constructed by Bayesian approach based on 18S <abbrev xmlns:xlink="http://www.w3.org/1999/xlink" xlink:title="ribosomal DNA" id="ABBRID0EYJAE" xlink:type="simple">rDNA</abbrev> sequences. Maximum likelihood bootstrap values and Bayesian posterior probabilities are given on nodes. Values above 0.50 for BI and 50 for ML are given. The gray part shows the new species of this study.</p></caption><graphic xmlns:xlink="http://www.w3.org/1999/xlink" xlink:href="phytokeys-204-083_article-84886__-g003.jpg" position="float" orientation="portrait" xlink:type="simple" id="oo_726380.jpg"><uri content-type="original_file" xlink:type="simple">https://binary.pensoft.net/fig/726380</uri></graphic></fig><fig id="F4" position="float" orientation="portrait"><object-id xmlns:xlink="http://www.w3.org/1999/xlink" content-type="doi" xlink:type="simple">10.3897/phytokeys.204.84886.figure12</object-id><object-id xmlns:xlink="http://www.w3.org/1999/xlink" content-type="arpha" xlink:type="simple">BDC584DA-9ACF-57D5-9CF4-29E68A738D0E</object-id><label>Figure 12.</label><caption><p>Phylogenetic tree constructed by Bayesian approach based on <abbrev xmlns:xlink="http://www.w3.org/1999/xlink" xlink:title="internal transcribed spacer" id="ABBRID0EJKAE" xlink:type="simple">ITS</abbrev> sequences. Maximum likelihood bootstrap values and Bayesian posterior probabilities are given on nodes. Values above 0.50 for BI and 50 for ML are given. The gray part shows the new species of this study.</p></caption><graphic xmlns:xlink="http://www.w3.org/1999/xlink" xlink:href="phytokeys-204-083_article-84886__-g004.jpg" position="float" orientation="portrait" xlink:type="simple" id="oo_726381.jpg"><uri content-type="original_file" xlink:type="simple">https://binary.pensoft.net/fig/726381</uri></graphic></fig></sec><sec sec-type="﻿ITS2 secondary structure" id="SECID0ESKAE"><title>﻿ITS2 secondary structure</title><p>The ITS2 secondary structure was annotated, and two <italic><tp:taxon-name><tp:taxon-name-part taxon-name-part-type="genus" reg="Spongiosarcinopsis">Spongiosarcinopsis</tp:taxon-name-part></tp:taxon-name></italic> strains were detected (Fig. <xref ref-type="fig" rid="F5">13</xref>), namely, <italic><tp:taxon-name><tp:taxon-name-part taxon-name-part-type="genus" reg="Spongiosarcinopsis">Spongiosarcinopsis</tp:taxon-name-part><tp:taxon-name-part taxon-name-part-type="species" reg="terrestris">terrestris</tp:taxon-name-part></tp:taxon-name></italic> (<ext-link xmlns:xlink="http://www.w3.org/1999/xlink" ext-link-type="gen" xlink:href="MF687232" xlink:type="simple">MF687232</ext-link>) and <italic><tp:taxon-name><tp:taxon-name-part taxon-name-part-type="genus" reg="Spongiosarcinopsis">Spongiosarcinopsis</tp:taxon-name-part><tp:taxon-name-part taxon-name-part-type="species" reg="qinghaiensis">qinghaiensis</tp:taxon-name-part></tp:taxon-name></italic> (<ext-link xmlns:xlink="http://www.w3.org/1999/xlink" ext-link-type="gen" xlink:href="OM333733" xlink:type="simple">OM333733</ext-link>). The differences between the two strains of algae were compared. Three CBCs and four hemi-compensatory base changes (<abbrev xmlns:xlink="http://www.w3.org/1999/xlink" xlink:title="hemi-compensatory base changes" id="ABBRID0EZLAE" xlink:type="simple">h-CBCs</abbrev>) were detected between the two strains.</p><fig id="F5" position="float" orientation="portrait"><object-id xmlns:xlink="http://www.w3.org/1999/xlink" content-type="doi" xlink:type="simple">10.3897/phytokeys.204.84886.figure13</object-id><object-id xmlns:xlink="http://www.w3.org/1999/xlink" content-type="arpha" xlink:type="simple">AD13F934-9552-5125-ABC4-98923F8FC0BD</object-id><label>Figure 13.</label><caption><p>The ITS2 secondary structure between the two strains in <italic><tp:taxon-name><tp:taxon-name-part taxon-name-part-type="genus" reg="Spongiosarcinopsis">Spongiosarcinopsis</tp:taxon-name-part></tp:taxon-name></italic>. The darker the color, the more significant the variation. Differences between the two species have been indicated by arrows in the figure, red for CBCs and blue for <abbrev xmlns:xlink="http://www.w3.org/1999/xlink" xlink:title="hemi-compensatory base changes" id="ABBRID0EMMAE" xlink:type="simple">h-CBCs</abbrev>.</p></caption><graphic xmlns:xlink="http://www.w3.org/1999/xlink" xlink:href="phytokeys-204-083_article-84886__-g005.jpg" position="float" orientation="portrait" xlink:type="simple" id="oo_726382.jpg"><uri content-type="original_file" xlink:type="simple">https://binary.pensoft.net/fig/726382</uri></graphic></fig></sec></tp:treatment-sec><ref-list><ref id="B35"><mixed-citation xmlns:xlink="http://www.w3.org/1999/xlink" xlink:type="simple"><person-group><name name-style="western"><surname>Temraleeva</surname><given-names>AD</given-names></name><name name-style="western"><surname>Moskalenko</surname><given-names>SV</given-names></name><name name-style="western"><surname>Bachura</surname><given-names>YM</given-names></name></person-group> (<year>2017</year>) <article-title>Morphology, ecology, and 18S rDNA phylogeny of the green microalgal order <tp:taxon-name><tp:taxon-name-part taxon-name-part-type="order">Protosiphonales</tp:taxon-name-part></tp:taxon-name> (<tp:taxon-name><tp:taxon-name-part taxon-name-part-type="class">Chlorophyceae</tp:taxon-name-part></tp:taxon-name>, <tp:taxon-name><tp:taxon-name-part taxon-name-part-type="phylum">Chlorophyta</tp:taxon-name-part></tp:taxon-name>).</article-title><source>Microbiology</source><volume>86</volume>(<issue>2</issue>): <fpage>159</fpage>–<lpage>169</lpage>. <ext-link xlink:type="simple" ext-link-type="doi" xlink:href="10.1134/S0026261717020205">https://doi.org/10.1134/S0026261717020205</ext-link></mixed-citation></ref></ref-list></tp:taxon-treatment>
